# Supplementary material for: Western Spruce Budworm Outbreaks Did Not Increase Fire Risk over the Last Three Centuries: A Dendrochronological Analysis of Inter-Disturbance Synergism
Source: PLoS One. 2014 Dec 19;9(12):e114282. doi: 10.1371/journal.pone.0114282 (PMC4272271; doi:10.1371/journal.pone.0114282)
Supplement: S1 Material — Results from disturbance history reconstructions. (XLSX) [file pone.0114282.s001.xlsx]

## Sheet: Fire Dates
OCH11	WLF11	DIX09	BWS11	IMN10	EFF11	SFS10	SHC10	BIG10	BHR11
1570	1670	1717	1783	1661	1729	1743	1720	1753	1693
1687	1783	1740	1830	1687	1748	1756	1756	1772	1721
1717	1802	1798	1886	1712	1771	1808	1804	1783	1735
1794	1832	1846		1722	1783	1814	1870	1805	1778
1827	1883	1889		1751	1798	1839	1889	1818	1800
1830				1763	1818	1857		1834	1855
1883				1783	1863	1879		1846
				1798	1871	1896
				1834	1889	1917
				1852		1956
				1869
				1886

## Sheet: Percent Trees Outbreaking
YEAR	OCH11	WLF11	DIX09	BWS11	IMN10	EFF11	SFS10	SHC10	BIG10	BHR11
1640										50
1641										0
1642										0
1643										0
1644										0
1645										0
1646										0
1647										0
1648										0
1649										0
1650										0
1651										0
1652										0
1653										0
1654										0
1655										0
1656										20
1657										20
1658										40
1659										40
1660										40
1661										40
1662										40
1663										40
1664										60
1665										60
1666										80
1667										80
1668	50									83.3333
1669	100									83.3333
1670	100									50
1671	100									42.8571
1672	100									57.1429
1673	100									57.1429
1674	100									28.5714
1675	100									25
1676	50									12.5
1677	50									11.1111
1678	50				100					22.2222
1679	50				100					55.5556
1680	50	0			100					55.5556
1681	50	50			100					55.5556
1682	0	50			0					55.5556
1683	0	50			0			50		55.5556
1684	0	50			50			50		44.4444
1685	0	50			50			100		44.4444
1686	0	100			50			100		44.4444
1687	0	100			50			50		44.4444
1688	0	100			50			50		11.1111
1689	0	100			50			50		11.1111
1690	0	50			0			50		11.1111
1691	0	50			0			50		0
1692	0	50			0			50		0
1693	0	50			0			50		25
1694	0	50			0			50		25
1695	0	50			0			0		25
1696	0	50			0			0		25
1697	0	50			0			0		25
1698	0	50			0			0		25
1699	0	50			0			0		22.2222
1700	0	50			0			0		10
1701	0	50			0	0		0		0
1702	0	50			0	0		33.3333		20
1703	0	50			0	0	50	33.3333		30
1704	0	50			0	0	50	33.3333		30
1705	0	50			0	0	33.3333	33.3333		30
1706	0	50			0	0	33.3333	33.3333		30
1707	0	100			0	0	33.3333	33.3333		20
1708	0	100			0	0	33.3333	25	0	20
1709	0	100			0	0	33.3333	25	0	20
1710	0	50			0	0	33.3333	25	0	20
1711	0	50			50	0	33.3333	25	0	50
1712	0	50			50	0	33.3333	25	0	36.3636
1713	0	50			50	0	33.3333	25	0	36.3636
1714	0	50			50	0	33.3333	25	0	45.4545
1715	0	50		50	50	0	66.6667	25	0	45.4545
1716	0	50		50	50	0	66.6667	25	0	45.4545
1717	0	0		50	0	0	33.3333	0	0	18.1818
1718	0	0		50	0	0	33.3333	0	0	18.1818
1719	25	0		100	50	0	33.3333	75	0	18.1818
1720	25	0		100	50	0	33.3333	75	0	9.09091
1721	25	0		100	50	0	33.3333	60	0	8.33333
1722	25	0		100	50	0	33.3333	60	50	46.1538
1723	50	0		100	50	0	33.3333	60	50	46.1538
1724	50	0		0	0	0	33.3333	80	100	53.8462
1725	50	0		0	0	0	33.3333	80	100	53.8462
1726	50	0		0	0	0	33.3333	80	100	53.8462
1727	50	50		0	0	0	25	80	100	53.8462
1728	0	50		0	0	0	0	60	50	46.1538
1729	0	50		0	0	0	0	0	50	46.1538
1730	75	100		66.6667	50	50	25	0	100	46.1538
1731	75	100		66.6667	50	50	25	0	100	76.9231
1732	75	100		66.6667	50	40	25	0	100	84.6154
1733	75	100		66.6667	50	40	25	0	100	84.6154
1734	75	100		33.3333	0	20	25	0	0	84.6154
1735	75	100		33.3333	0	20	25	0	0	84.6154
1736	50	0		33.3333	0	20	25	0	50	84.6154
1737	50	0		33.3333	0	20	25	0	33.3333	84.6154
1738	50	0		0	0	20	25	0	33.3333	84.6154
1739	25	0	0	0	0	0	0	0	33.3333	7.69231
1740	0	0	0	0	0	0	0	0	33.3333	7.69231
1741	0	0	0	0	0	16.6667	20	0	0	15.3846
1742	0	0	0	0	20	16.6667	60	40	0	46.1538
1743	0	0	50	0	40	16.6667	60	40	0	46.1538
1744	0	0	50	0	40	33.3333	60	40	0	46.1538
1745	0	0	50	0	60	33.3333	60	60	0	46.1538
1746	0	0	50	0	60	33.3333	60	60	0	7.69231
1747	25	0	50	0	60	33.3333	40	60	0	7.69231
1748	25	0	50	0	60	16.6667	20	40	25	0
1749	50	0	50	0	60	16.6667	20	60	25	0
1750	40	0	50	0	40	33.3333	20	60	50	7.69231
1751	40	0	50	0	40	33.3333	20	80	75	7.69231
1752	16.6667	0	0	0	20	16.6667	0	80	75	7.69231
1753	0	0	0	0	40	16.6667	0	80	75	7.69231
1754	0	0	0	0	40	16.6667	0	80	75	7.69231
1755	33.3333	0	0	25	40	50	33.3333	100	75	30.7692
1756	33.3333	0	0	25	20	60	33.3333	100	50	30.7692
1757	33.3333	0	0	25	20	60	33.3333	100	60	30.7692
1758	66.6667	100	100	100	60	50	83.3333	80	40	30.7692
1759	83.3333	100	100	100	60	66.6667	83.3333	60	40	30.7692
1760	83.3333	100	100	100	80	57.1429	83.3333	60	33.3333	38.4615
1761	83.3333	100	100	100	100	57.1429	100	66.6667	33.3333	46.1538
1762	83.3333	100	100	100	100	57.1429	100	66.6667	33.3333	42.8571
1763	83.3333	100	100	100	100	57.1429	100	66.6667	16.6667	42.8571
1764	83.3333	100	100	100	100	57.1429	100	66.6667	16.6667	42.8571
1765	83.3333	80	100	100	100	57.1429	100	66.6667	16.6667	42.8571
1766	66.6667	66.6667	100	100	100	57.1429	100	66.6667	16.6667	42.8571
1767	33.3333	33.3333	50	100	40	42.8571	100	16.6667	0	0
1768	33.3333	16.6667	0	50	20	28.5714	66.6667	0	0	0
1769	33.3333	33.3333	0	50	20	25	66.6667	33.3333	0	26.6667
1770	33.3333	33.3333	0	50	40	37.5	66.6667	50	0	53.3333
1771	0	33.3333	0	25	40	37.5	0	50	16.6667	53.3333
1772	0	33.3333	0	25	40	37.5	0	83.3333	16.6667	62.5
1773	0	33.3333	0	20	40	37.5	0	83.3333	16.6667	75
1774	0	33.3333	0	20	40	50	0	83.3333	16.6667	75
1775	0	33.3333	0	20	40	50	0	83.3333	16.6667	75
1776	0	16.6667	0	0	20	50	0	42.8571	16.6667	68.75
1777	0	16.6667	0	0	20	37.5	0	42.8571	16.6667	68.75
1778	0	33.3333	0	0	60	25	0	42.8571	16.6667	87.5
1779	50	28.5714	0	20	60	25	0	37.5	16.6667	87.5
1780	50	28.5714	0	20	80	22.2222	0	37.5	16.6667	87.5
1781	50	28.5714	0	20	80	20	0	50	0	87.5
1782	50	42.8571	0	20	66.6667	18.1818	0	50	0	87.5
1783	50	42.8571	0	20	33.3333	9.09091	0	12.5	0	18.75
1784	50	71.4286	0	20	33.3333	9.09091	0	12.5	0	18.75
1785	50	57.1429	0	20	33.3333	18.1818	0	12.5	0	18.75
1786	16.6667	50	0	20	33.3333	18.1818	0	12.5	20	25
1787	16.6667	50	0	0	33.3333	18.1818	0	12.5	42.8571	18.75
1788	50	62.5	50	20	33.3333	18.1818	0	11.1111	42.8571	25
1789	66.6667	62.5	50	60	33.3333	18.1818	0	11.1111	42.8571	18.75
1790	66.6667	62.5	50	60	66.6667	16.6667	0	33.3333	42.8571	18.75
1791	71.4286	62.5	50	80	71.4286	16.6667	0	33.3333	42.8571	12.5
1792	42.8571	25	0	80	57.1429	8.33333	0	33.3333	42.8571	12.5
1793	28.5714	20	0	50	57.1429	8.33333	0	33.3333	28.5714	6.25
1794	28.5714	20	0	33.3333	42.8571	0	0	33.3333	28.5714	0
1795	14.2857	10	0	33.3333	42.8571	16.6667	14.2857	33.3333	42.8571	0
1796	14.2857	0	50	33.3333	0	25	14.2857	22.2222	42.8571	0
1797	0	0	50	0	0	25	14.2857	11.1111	14.2857	0
1798	0	0	50	0	28.5714	33.3333	14.2857	20	14.2857	31.25
1799	28.5714	10	50	16.6667	37.5	75	42.8571	40	42.8571	50
1800	28.5714	10	50	16.6667	37.5	75	42.8571	40	42.8571	50
1801	28.5714	10	50	16.6667	37.5	75	28.5714	40	42.8571	50
1802	28.5714	10	50	16.6667	37.5	66.6667	28.5714	40	57.1429	50
1803	57.1429	10	50	16.6667	50	66.6667	50	40	42.8571	50
1804	57.1429	10	0	16.6667	12.5	41.6667	50	20	28.5714	50
1805	57.1429	10	0	16.6667	12.5	38.4615	50	20	37.5	50
1806	57.1429	20	0	16.6667	12.5	30.7692	50	20	71.4286	50
1807	57.1429	20	0	16.6667	12.5	30.7692	50	18.1818	71.4286	25
1808	57.1429	20	0	16.6667	12.5	42.8571	62.5	18.1818	62.5	25
1809	57.1429	30	0	16.6667	12.5	42.8571	62.5	18.1818	87.5	43.75
1810	57.1429	30	0	0	25	21.4286	11.1111	9.09091	87.5	35.2941
1811	57.1429	36.3636	0	0	25	14.2857	11.1111	9.09091	87.5	35.2941
1812	71.4286	45.4545	50	16.6667	37.5	21.4286	37.5	9.09091	75	70.5882
1813	57.1429	45.4545	50	16.6667	33.3333	21.4286	33.3333	9.09091	37.5	70.5882
1814	57.1429	45.4545	50	16.6667	33.3333	35.7143	70	9.09091	37.5	70.5882
1815	50	45.4545	50	16.6667	11.1111	35.7143	70	9.09091	50	70.5882
1816	50	45.4545	50	16.6667	20	35.7143	70	0	50	70.5882
1817	37.5	27.2727	50	16.6667	20	28.5714	70	0	50	47.0588
1818	50	27.2727	50	16.6667	20	28.5714	70	0	25	47.0588
1819	37.5	27.2727	50	16.6667	20	13.3333	60	0	25	47.0588
1820	37.5	9.09091	50	16.6667	20	13.3333	60	9.09091	25	47.0588
1821	50	18.1818	50	16.6667	20	13.3333	60	9.09091	12.5	47.0588
1822	62.5	27.2727	0	0	10	0	30	9.09091	12.5	0
1823	62.5	27.2727	0	0	10	0	30	8.33333	12.5	0
1824	55.5556	27.2727	100	14.2857	30	20	30	8.33333	25	0
1825	55.5556	16.6667	100	14.2857	30	20	30	8.33333	25	0
1826	11.1111	15.3846	100	14.2857	20	20	20	8.33333	25	0
1827	11.1111	15.3846	66.6667	14.2857	20	20	20	8.33333	37.5	0
1828	33.3333	23.0769	50	28.5714	20	20	20	8.33333	37.5	0
1829	44.4444	23.0769	50	28.5714	20	20	18.1818	50	37.5	41.1765
1830	33.3333	15.3846	0	28.5714	20	0	0	50	33.3333	47.0588
1831	30	15.3846	0	25	27.2727	0	0	50	33.3333	47.0588
1832	70	38.4615	75	75	63.6364	12.5	9.09091	83.3333	33.3333	70.5882
1833	70	38.4615	75	75	63.6364	12.5	9.09091	83.3333	33.3333	70.5882
1834	70	38.4615	75	75	63.6364	12.5	9.09091	83.3333	33.3333	70.5882
1835	70	30.7692	75	75	63.6364	12.5	9.09091	83.3333	33.3333	70.5882
1836	70	30.7692	75	75	75	12.5	9.09091	83.3333	33.3333	70.5882
1837	70	30.7692	75	75	75	12.5	9.09091	66.6667	30	70.5882
1838	70	30.7692	75	75	75	12.5	45.4545	50	40	70.5882
1839	20	7.69231	0	12.5	33.3333	0	45.4545	30.7692	18.1818	0
1840	20	7.69231	0	12.5	33.3333	0	54.5455	30.7692	18.1818	0
1841	30	30.7692	0	25	33.3333	17.6471	81.8182	38.4615	18.1818	0
1842	20	30.7692	0	25	25	23.5294	81.8182	38.4615	9.09091	0
1843	20	30.7692	0	25	25	23.5294	81.8182	46.1538	9.09091	11.7647
1844	40	30.7692	0	25	25	35.2941	81.8182	46.1538	9.09091	11.7647
1845	40	30.7692	0	25	30.7692	64.7059	81.8182	46.1538	45.4545	11.7647
1846	18.1818	15.3846	0	25	15.3846	70.5882	63.6364	46.1538	45.4545	11.7647
1847	18.1818	15.3846	0	22.2222	15.3846	70.5882	45.4545	46.1538	72.7273	11.7647
1848	18.1818	15.3846	0	44.4444	15.3846	76.4706	63.6364	46.1538	81.8182	11.7647
1849	36.3636	30.7692	0	40	15.3846	76.4706	63.6364	46.1538	81.8182	11.7647
1850	45.4545	30.7692	40	40	23.0769	76.4706	63.6364	46.1538	81.8182	17.6471
1851	45.4545	30.7692	60	40	23.0769	76.4706	63.6364	50	81.8182	41.1765
1852	54.5455	30.7692	60	36.3636	23.0769	70.5882	54.5455	42.8571	81.8182	36.8421
1853	45.4545	30.7692	60	36.3636	30.7692	70.5882	54.5455	42.8571	81.8182	36.8421
1854	45.4545	38.4615	60	36.3636	30.7692	52.9412	54.5455	28.5714	63.6364	63.1579
1855	45.4545	38.4615	60	36.3636	28.5714	41.1765	54.5455	33.3333	63.6364	94.7368
1856	18.1818	30.7692	60	18.1818	28.5714	23.5294	36.3636	26.6667	63.6364	94.7368
1857	18.1818	30.7692	60	18.1818	28.5714	23.5294	27.2727	26.6667	63.6364	94.7368
1858	18.1818	30.7692	40	27.2727	21.4286	17.6471	18.1818	26.6667	54.5455	94.7368
1859	27.2727	15.3846	40	27.2727	20	17.6471	9.09091	0	9.09091	47.3684
1860	36.3636	15.3846	40	27.2727	20	27.7778	9.09091	0	0	47.3684
1861	36.3636	23.0769	40	27.2727	20	33.3333	9.09091	0	7.69231	52.6316
1862	23.0769	23.0769	40	27.2727	26.6667	33.3333	9.09091	6.66667	15.3846	52.6316
1863	23.0769	23.0769	40	27.2727	33.3333	38.8889	9.09091	6.66667	15.3846	52.6316
1864	15.3846	23.0769	20	18.1818	26.6667	33.3333	9.09091	13.3333	15.3846	52.6316
1865	23.0769	23.0769	20	18.1818	26.6667	44.4444	9.09091	13.3333	7.69231	36.8421
1866	23.0769	23.0769	20	54.5455	33.3333	50	9.09091	33.3333	15.3846	36.8421
1867	23.0769	7.69231	0	54.5455	26.6667	50	9.09091	33.3333	14.2857	26.3158
1868	30.7692	7.69231	0	54.5455	26.6667	44.4444	9.09091	33.3333	14.2857	15.7895
1869	30.7692	0	0	45.4545	26.6667	38.8889	9.09091	33.3333	14.2857	5.26316
1870	33.3333	0	0	36.3636	26.6667	44.4444	9.09091	53.3333	21.4286	5.26316
1871	30.7692	15.3846	0	45.4545	40	50	9.09091	73.3333	35.7143	15.7895
1872	46.1538	15.3846	0	45.4545	40	44.4444	9.09091	73.3333	35.7143	10.5263
1873	61.5385	15.3846	16.6667	45.4545	53.3333	44.4444	9.09091	73.3333	35.7143	10.5263
1874	61.5385	30.7692	33.3333	45.4545	53.3333	44.4444	9.09091	73.3333	57.1429	47.3684
1875	61.5385	30.7692	33.3333	45.4545	40	44.4444	18.1818	73.3333	57.1429	47.3684
1876	61.5385	30.7692	33.3333	36.3636	40	44.4444	18.1818	73.3333	57.1429	47.3684
1877	64.2857	30.7692	28.5714	18.1818	40	44.4444	27.2727	73.3333	57.1429	52.6316
1878	57.1429	30.7692	22.2222	0	26.6667	27.7778	27.2727	60	57.1429	15.7895
1879	42.8571	15.3846	22.2222	0	0	16.6667	18.1818	33.3333	50	10.5263
1880	50	15.3846	20	0	0	16.6667	18.1818	33.3333	42.8571	10.5263
1881	50	15.3846	20	0	0	16.6667	18.1818	26.6667	42.8571	0
1882	42.8571	15.3846	10	0	0	5.55556	0	13.3333	0	0
1883	28.5714	15.3846	0	0	0	5.55556	0	13.3333	0	0
1884	35.7143	30.7692	0	0	7.14286	16.6667	70	13.3333	0	5.26316
1885	42.8571	46.1538	10	0	14.2857	27.7778	70	20	7.14286	10.5263
1886	26.6667	35.7143	10	0	14.2857	27.7778	70	20	7.14286	15.7895
1887	31.25	35.7143	10	0	14.2857	22.2222	70	20	13.3333	21.0526
1888	25	28.5714	10	0	7.14286	16.6667	30	20	13.3333	42.1053
1889	5.88235	7.14286	0	0	0	5.55556	0	0	13.3333	44.4444
1890	5.88235	7.14286	0	0	7.14286	5.55556	0	0	56.25	55.5556
1891	17.6471	57.1429	30	66.6667	50	55.5556	20	46.6667	75	55.5556
1892	17.6471	64.2857	50	66.6667	46.6667	55.5556	20	46.6667	70.5882	52.6316
1893	17.6471	64.2857	50	66.6667	46.6667	55.5556	20	46.6667	70.5882	68.4211
1894	23.5294	71.4286	50	66.6667	46.6667	55.5556	20	53.3333	70.5882	89.4737
1895	23.5294	64.2857	40	66.6667	46.6667	44.4444	20	53.3333	29.4118	84.2105
1896	23.5294	71.4286	40	66.6667	46.6667	44.4444	10	53.3333	29.4118	84.2105
1897	23.5294	71.4286	70	100	80	27.7778	9.09091	53.3333	29.4118	84.2105
1898	11.7647	42.8571	63.6364	91.6667	73.3333	11.1111	0	53.3333	5.88235	84.2105
1899	11.7647	42.8571	70	91.6667	73.3333	11.1111	0	53.3333	5.88235	84.2105
1900	58.8235	71.4286	90	91.6667	86.6667	16.6667	36.3636	53.3333	23.5294	84.2105
1901	58.8235	71.4286	90	91.6667	80	16.6667	36.3636	46.6667	23.5294	78.9474
1902	58.8235	57.1429	90	69.2308	80	16.6667	54.5455	46.6667	35.2941	78.9474
1903	58.8235	57.1429	90.9091	69.2308	80	50	58.3333	53.3333	35.2941	78.9474
1904	52.9412	57.1429	91.6667	100	80	44.4444	75	50	35.2941	78.9474
1905	47.0588	14.2857	83.3333	100	73.3333	44.4444	69.2308	18.75	29.4118	15.7895
1906	64.7059	14.2857	84.6154	100	73.3333	77.7778	76.9231	18.75	29.4118	15
1907	64.7059	14.2857	92.3077	100	86.6667	88.8889	76.9231	31.25	70.5882	20
1908	70.5882	14.2857	92.3077	100	73.3333	94.4444	76.9231	31.25	66.6667	20
1909	66.6667	28.5714	85.7143	92.3077	73.3333	94.4444	69.2308	25	66.6667	20
1910	44.4444	14.2857	21.4286	46.1538	60	94.4444	38.4615	25	57.8947	20
1911	38.8889	14.2857	21.4286	42.8571	60	94.4444	38.4615	25	57.8947	20
1912	61.1111	21.4286	57.1429	42.8571	80	94.4444	69.2308	31.25	73.6842	25
1913	72.2222	21.4286	57.1429	42.8571	80	94.4444	69.2308	31.25	52.6316	10
1914	66.6667	14.2857	50	14.2857	73.3333	83.3333	69.2308	25	47.3684	10
1915	61.1111	14.2857	50	14.2857	73.3333	83.3333	64.2857	37.5	63.1579	15
1916	38.8889	7.14286	14.2857	7.14286	13.3333	44.4444	21.4286	37.5	73.6842	9.52381
1917	22.2222	7.14286	7.14286	7.14286	13.3333	22.2222	21.4286	37.5	78.9474	9.52381
1918	38.8889	28.5714	35.7143	35.7143	60	27.7778	64.2857	56.25	84.2105	95.2381
1919	55.5556	57.1429	42.8571	42.8571	60	44.4444	71.4286	56.25	84.2105	95.2381
1920	55.5556	64.2857	42.8571	42.8571	60	44.4444	71.4286	68.75	89.4737	100
1921	55.5556	64.2857	42.8571	42.8571	66.6667	66.6667	71.4286	68.75	89.4737	100
1922	50	64.2857	42.8571	42.8571	60	66.6667	57.1429	68.75	89.4737	95.2381
1923	50	64.2857	50	42.8571	60	66.6667	57.1429	62.5	89.4737	95.2381
1924	33.3333	57.1429	50	50	46.6667	55.5556	42.8571	6.25	57.8947	95.2381
1925	33.3333	64.2857	57.1429	92.8571	60	55.5556	46.6667	0	31.5789	71.4286
1926	38.8889	64.2857	66.6667	92.8571	66.6667	72.2222	73.3333	6.25	31.5789	71.4286
1927	38.8889	64.2857	73.3333	92.8571	73.3333	72.2222	73.3333	31.25	68.4211	76.1905
1928	38.8889	64.2857	73.3333	92.8571	73.3333	72.2222	73.3333	31.25	68.4211	76.1905
1929	11.1111	14.2857	73.3333	78.5714	40	66.6667	66.6667	31.25	68.4211	71.4286
1930	11.1111	14.2857	60	78.5714	40	66.6667	66.6667	31.25	68.4211	71.4286
1931	22.2222	14.2857	40	71.4286	26.6667	38.8889	26.6667	31.25	68.4211	52.381
1932	22.2222	0	20	50	26.6667	38.8889	13.3333	31.25	68.4211	52.381
1933	22.2222	0	20	50	26.6667	55.5556	20	18.75	36.8421	52.381
1934	22.2222	7.14286	33.3333	57.1429	20	55.5556	33.3333	18.75	26.3158	52.381
1935	16.6667	7.14286	13.3333	28.5714	6.66667	22.2222	20	12.5	21.0526	14.2857
1936	27.7778	13.3333	13.3333	28.5714	6.66667	22.2222	20	12.5	26.3158	9.52381
1937	27.7778	12.5	13.3333	28.5714	6.66667	55.5556	26.6667	6.25	21.0526	9.52381
1938	38.8889	31.25	40	42.8571	13.3333	72.2222	26.6667	6.25	21.0526	10
1939	38.8889	50	46.6667	42.8571	13.3333	72.2222	26.6667	0	21.0526	5
1940	38.8889	56.25	46.6667	50	13.3333	77.7778	33.3333	6.25	15.7895	5
1941	44.4444	62.5	53.3333	57.1429	80	83.3333	80	12.5	15.7895	10
1942	44.4444	62.5	53.3333	57.1429	80	83.3333	80	12.5	15.7895	10
1943	11.1111	31.25	13.3333	14.2857	80	61.1111	80	12.5	15.7895	5
1944	5.55556	18.75	13.3333	14.2857	80	50	80	12.5	5.26316	5
1945	11.1111	25	13.3333	14.2857	80	50	73.3333	6.25	5.26316	5
1946	16.6667	37.5	20	21.4286	80	50	73.3333	6.25	10.5263	5
1947	22.2222	37.5	20	28.5714	46.6667	33.3333	13.3333	0	10.5263	5
1948	22.2222	31.25	13.3333	28.5714	46.6667	27.7778	13.3333	6.25	10.5263	5
1949	16.6667	12.5	13.3333	42.8571	40	33.3333	33.3333	18.75	15.7895	25
1950	11.1111	12.5	13.3333	42.8571	42.8571	16.6667	33.3333	56.25	42.1053	95
1951	22.2222	43.75	20	42.8571	50	16.6667	40	56.25	52.6316	95
1952	27.7778	37.5	20	42.8571	42.8571	38.8889	40	75	57.8947	95
1953	61.1111	62.5	20	35.7143	42.8571	38.8889	40	75	57.8947	95
1954	66.6667	68.75	33.3333	35.7143	50	38.8889	40	81.25	73.6842	95
1955	72.2222	75	33.3333	42.8571	50	38.8889	40	81.25	94.7368	95
1956	72.2222	81.25	40	42.8571	35.7143	38.8889	40	81.25	94.7368	80
1957	66.6667	75	33.3333	14.2857	14.2857	22.2222	33.3333	81.25	89.4737	80
1958	38.8889	50	33.3333	7.14286	14.2857	11.1111	13.3333	81.25	89.4737	95
1959	38.8889	43.75	40	7.14286	21.4286	11.1111	13.3333	6.25	84.2105	95
1960	50	56.25	60	14.2857	35.7143	11.1111	13.3333	6.25	78.9474	95
1961	38.8889	43.75	60	7.14286	35.7143	11.1111	13.3333	6.25	78.9474	75
1962	38.8889	43.75	60	7.14286	35.7143	11.1111	13.3333	18.75	89.4737	75
1963	38.8889	37.5	46.6667	7.14286	35.7143	5.55556	13.3333	50	94.7368	70
1964	33.3333	25	33.3333	7.14286	14.2857	5.55556	6.66667	50	84.2105	60
1965	33.3333	25	33.3333	7.14286	7.14286	5.55556	6.66667	75	84.2105	60
1966	38.8889	25	26.6667	21.4286	0	5.55556	13.3333	93.75	84.2105	75
1967	16.6667	6.25	6.66667	21.4286	0	5.55556	13.3333	93.75	78.9474	40
1968	22.2222	6.25	6.66667	21.4286	0	11.1111	46.6667	93.75	78.9474	40
1969	22.2222	6.25	6.66667	28.5714	0	38.8889	46.6667	93.75	78.9474	40
1970	5.55556	6.25	0	14.2857	0	38.8889	40	87.5	15.7895	40
1971	5.55556	6.25	0	14.2857	0	38.8889	40	87.5	15.7895	40
1972	5.55556	0	0	14.2857	0	44.4444	40	18.75	0	0
1973	5.55556	0	0	14.2857	0	38.8889	0	18.75	0	0
1974	22.2222	31.25	6.66667	21.4286	7.14286	44.4444	0	75	5.26316	15
1975	33.3333	37.5	26.6667	21.4286	42.8571	77.7778	20	75	5.26316	40
1976	33.3333	37.5	26.6667	35.7143	42.8571	77.7778	26.6667	75	5.26316	40
1977	33.3333	37.5	26.6667	35.7143	42.8571	77.7778	26.6667	75	5.26316	40
1978	38.8889	37.5	26.6667	35.7143	42.8571	77.7778	26.6667	75	15.7895	40
1979	38.8889	43.75	26.6667	42.8571	42.8571	77.7778	33.3333	75	21.0526	30
1980	27.7778	37.5	33.3333	64.2857	85.7143	83.3333	53.3333	81.25	47.3684	30
1981	27.7778	25	33.3333	57.1429	78.5714	77.7778	53.3333	81.25	47.3684	15
1982	27.7778	18.75	40	57.1429	78.5714	72.2222	46.6667	75	47.3684	15
1983	27.7778	25	53.3333	71.4286	78.5714	61.1111	53.3333	68.75	52.6316	15
1984	16.6667	18.75	53.3333	42.8571	57.1429	11.1111	40	43.75	10.5263	10
1985	16.6667	18.75	53.3333	42.8571	50	5.88235	40	31.25	5.26316	10
1986	66.6667	62.5	80	78.5714	42.8571	12.5	40	31.25	31.5789	55
1987	88.8889	87.5	86.6667	78.5714	14.2857	12.5	40	31.25	36.8421	55
1988	83.3333	87.5	86.6667	71.4286	7.14286	12.5	40	37.5	42.1053	65
1989	83.3333	87.5	86.6667	71.4286	28.5714	18.75	53.3333	37.5	52.6316	65
1990	83.3333	87.5	93.3333	100	57.1429	62.5	66.6667	43.75	63.1579	65
1991	72.2222	56.25	80	100	57.1429	62.5	46.6667	12.5	63.1579	60
1992	72.2222	56.25	80	100	57.1429	62.5	46.6667	12.5	63.1579	70
1993	83.3333	62.5	86.6667	100	57.1429	62.5	33.3333	37.5	78.9474	70
1994	66.6667	43.75	80	64.2857	42.8571	37.5	13.3333	50	78.9474	70
1995	61.1111	43.75	80	64.2857	42.8571	37.5	13.3333	62.5	78.9474	45
1996	66.6667	50	80	92.8571	42.8571	37.5	46.6667	62.5	73.6842	45
1997	66.6667	50	80	92.8571	35.7143	43.75	46.6667	62.5	73.6842	35
1998	55.5556	37.5	60	92.8571	14.2857	31.25	46.6667	50	73.6842	30
1999	44.4444	31.25	46.6667	64.2857	0	18.75	40	12.5	15.7895	26.3158
2000	44.4444	31.25	46.6667	50	0	31.25	40	6.25	5.26316	26.3158
2001	5.55556	25	13.3333	14.2857	0	18.75	40	6.66667	21.0526	26.3158
2002	0	25	13.3333	7.14286	0	18.75	35.7143	6.66667	26.3158	26.3158
2003	5.88235	26.6667	26.6667	7.14286	0	56.25	35.7143	6.66667	31.5789	31.5789
2004	5.88235	33.3333	26.6667	0	0	56.25	35.7143	6.66667	31.5789	26.3158
2005	5.88235	33.3333	20	0	0	50	7.14286	0	21.0526	15.7895
2006	5.88235	33.3333	13.3333	0	0	50	7.14286	0	22.2222	15.7895
2007	5.88235	33.3333	13.3333	0	0	37.5	0	0	22.2222	50
2008	5.88235	20	7.14286	0	0	37.5	0	0	22.2222	61.5385
2009	5.88235	20		0	0	37.5	0	0	16.6667	66.6667
2010	5.88235	0		0		0				72.7273
